# Supplementary material for: Transcriptomic Study on Human Skin Samples: Identification of Two Subclasses of Actinic Keratoses
Source: Int J Mol Sci. 2023 Mar 21;24(6):5937. doi: 10.3390/ijms24065937 (PMC10058209; doi:10.3390/ijms24065937)
Supplement: Supplementary file 1 [file ijms-24-05937-s001.zip › Table S1.xlsx]

## Sheet: Table S1
Table S1. Histological annotation of NL and L patient samples. NL, non lesion; L, lesion; PL, peri-lesion.
	Reference sample class based on histological analyses		Test sample class based on histological analyses
Patient inclusion number	NL	L	NL	L
1	001_C_NL	001_C_L
6	006_B_NL	006_B_L	006_B_PL
16	016_B_NL	016_B_L
17				017_A_L
18=26=45	018_B_NL	018_B_L_1	018_B_PL	018_B_L_3
	026_C_NL	018_B_L_2	026_A_NL
			026_C_PL
			045_J_NL
28	028_C'_NL	028_C'_L	028_C'_PL
29	029_C_NL	029_C_L
35=41	041_J_NL	035_A_L_1
		035_A_L_2
48			048_F_NL
56	056_B_NL	056_B_L
57	057_C_NL	057_C_L
74	074_C'_NL	074_C'_L
75	075_U_NL	075_U_L_1		075_U_L_2
77	077_J_NL	077_B_L
82			082_al_NL
90			090_A_NL
91			091_J_NL	091_A_L
109	109_C'_NL	109_C'_L
110	110_B_NL	110_B_L
		110_C_L
115			115_F_NL
119			119_C_NL
122			122_A_NL
123				123_L_L
125				125_C'_L
