# Supplementary material for: Transcriptomic Study on Human Skin Samples: Identification of Two Subclasses of Actinic Keratoses
Source: Int J Mol Sci. 2023 Mar 21;24(6):5937. doi: 10.3390/ijms24065937 (PMC10058209; doi:10.3390/ijms24065937)
Supplement: Supplementary file 1 [file ijms-24-05937-s001.zip › Table S2.xlsx]

## Sheet: Table S2
Table S2. Lists of DEGs (L vs NL; p<0.05; |FC|>2) obtained with LIMMA and GeneSpring software pipelines.
LIMMA pipeline				Genespring software pipeline
ProbeName	Regulation	ProbeName	Regulation	ProbeName	Regulation	ProbeName	Regulation
A_21_P0011347	up	A_22_P00000015	down	A_19_P00320729	up	A_21_P0003024	down
A_22_P00005391	up	A_22_P00008748	down	A_21_P0010536	up	A_21_P0007029	down
A_23_P103310	up	A_22_P00009610	down	A_21_P0012079	up	A_21_P0009382	down
A_23_P112026	up	A_22_P00010442	down	A_22_P00000867	up	A_21_P0014015	down
A_23_P117602	up	A_22_P00018268	down	A_22_P00005391	up	A_21_P0014099	down
A_23_P121695	up	A_22_P00018575	down	A_22_P00013349	up	A_22_P00003853	down
A_23_P122924	up	A_22_P00022025	down	A_22_P00023569	up	A_22_P00005289	down
A_23_P13094	up	A_22_P00024664	down	A_23_P100632	up	A_22_P00006888	down
A_23_P139786	up	A_23_P10182	down	A_23_P111672	up	A_22_P00010442	down
A_23_P147805	up	A_23_P102611	down	A_23_P111995	up	A_22_P00018575	down
A_23_P150316	up	A_23_P103617	down	A_23_P114656	up	A_22_P00021016	down
A_23_P151975	up	A_23_P104804	down	A_23_P115872	up	A_23_P102950	down
A_23_P152838	up	A_23_P113111	down	A_23_P117602	up	A_23_P104804	down
A_23_P157628	up	A_23_P114713	down	A_23_P120566	up	A_23_P105619	down
A_23_P157865	up	A_23_P116850	down	A_23_P121253	up	A_23_P113111	down
A_23_P158725	up	A_23_P119562	down	A_23_P121657	up	A_23_P114713	down
A_23_P160968	up	A_23_P127781	down	A_23_P122924	up	A_23_P119562	down
A_23_P161698	up	A_23_P129064	down	A_23_P125624	up	A_23_P127394	down
A_23_P169017	up	A_23_P131060	down	A_23_P129556	up	A_23_P129064	down
A_23_P1691	up	A_23_P136777	down	A_23_P137016	up	A_23_P131060	down
A_23_P17663	up	A_23_P137665	down	A_23_P139786	up	A_23_P131825	down
A_23_P18452	up	A_23_P138328	down	A_23_P140256	up	A_23_P132405	down
A_23_P201459	up	A_23_P142574	down	A_23_P141974	up	A_23_P139028	down
A_23_P201636	up	A_23_P146274	down	A_23_P142750	up	A_23_P145935	down
A_23_P204947	up	A_23_P146946	down	A_23_P147805	up	A_23_P149946	down
A_23_P205031	up	A_23_P149858	down	A_23_P151267	up	A_23_P154585	down
A_23_P207564	up	A_23_P150555	down	A_23_P152838	up	A_23_P16252	down
A_23_P209954	up	A_23_P150903	down	A_23_P153320	up	A_23_P166508	down
A_23_P210176	up	A_23_P151895	down	A_23_P154235	up	A_23_P16915	down
A_23_P214330	up	A_23_P156708	down	A_23_P154605	up	A_23_P200741	down
A_23_P21800	up	A_23_P16252	down	A_23_P157865	up	A_23_P202334	down
A_23_P218126	up	A_23_P164057	down	A_23_P158725	up	A_23_P20363	down
A_23_P2271	up	A_23_P200741	down	A_23_P160618	up	A_23_P205713	down
A_23_P23048	up	A_23_P204286	down	A_23_P161698	up	A_23_P23584	down
A_23_P24716	up	A_23_P27133	down	A_23_P164451	up	A_23_P314101	down
A_23_P312920	up	A_23_P314101	down	A_23_P16469	up	A_23_P315836	down
A_23_P32404	up	A_23_P325690	down	A_23_P165657	up	A_23_P325690	down
A_23_P351275	up	A_23_P34452	down	A_23_P168556	up	A_23_P348063	down
A_23_P360754	up	A_23_P349463	down	A_23_P1691	up	A_23_P349463	down
A_23_P366936	up	A_23_P363954	down	A_23_P17870	up	A_23_P376627	down
A_23_P38537	up	A_23_P3643	down	A_23_P200443	up	A_23_P381714	down
A_23_P393034	up	A_23_P366035	down	A_23_P201636	up	A_23_P383915	down
A_23_P39465	up	A_23_P376704	down	A_23_P204947	up	A_23_P394567	down
A_23_P40174	up	A_23_P383915	down	A_23_P205031	up	A_23_P399797	down
A_23_P40295	up	A_23_P39251	down	A_23_P207564	up	A_23_P501831	down
A_23_P407840	up	A_23_P401774	down	A_23_P210176	up	A_23_P502654	down
A_23_P40847	up	A_23_P415021	down	A_23_P210726	up	A_23_P63209	down
A_23_P4494	up	A_23_P422018	down	A_23_P212844	up	A_23_P71867	down
A_23_P49155	up	A_23_P433229	down	A_23_P214330	up	A_23_P76622	down
A_23_P61042	up	A_23_P43350	down	A_23_P216052	up	A_23_P8834	down
A_23_P62709	up	A_23_P45598	down	A_23_P21706	up	A_23_P88873	down
A_23_P63390	up	A_23_P46105	down	A_23_P218111	up	A_23_P8981	down
A_23_P64372	up	A_23_P49448	down	A_23_P22134	up	A_23_P94216	down
A_23_P64854	up	A_23_P500000	down	A_23_P2271	up	A_23_P97606	down
A_23_P6535	up	A_23_P501831	down	A_23_P24104	up	A_24_P10214	down
A_23_P7144	up	A_23_P52121	down	A_23_P24716	up	A_24_P125283	down
A_23_P7313	up	A_23_P53198	down	A_23_P255376	up	A_24_P146683	down
A_23_P74001	up	A_23_P54488	down	A_23_P2745	up	A_24_P224488	down
A_23_P74290	up	A_23_P54918	down	A_23_P30666	up	A_24_P250815	down
A_23_P76249	up	A_23_P5654	down	A_23_P323563	up	A_24_P251534	down
A_23_P77493	up	A_23_P60627	down	A_23_P32404	up	A_24_P276932	down
A_23_P81898	up	A_23_P63209	down	A_23_P329198	up	A_24_P3804	down
A_23_P819	up	A_23_P63521	down	A_23_P337934	up	A_24_P398147	down
A_23_P84596	up	A_23_P69497	down	A_23_P351275	up	A_24_P403561	down
A_23_P92909	up	A_23_P76622	down	A_23_P358944	up	A_24_P47988	down
A_23_P93641	up	A_23_P8083	down	A_23_P360754	up	A_24_P71468	down
A_24_P110242	up	A_23_P81158	down	A_23_P361049	up	A_24_P8109	down
A_24_P117410	up	A_23_P81590	down	A_23_P366936	up	A_32_P168349	down
A_24_P129341	up	A_23_P82990	down	A_23_P3681	up	A_32_P229618	down
A_24_P144346	up	A_23_P86975	down	A_23_P374082	up	A_32_P47107	down
A_24_P15388	up	A_23_P88177	down	A_23_P379945	up	A_32_P5276	down
A_24_P173566	up	A_23_P91970	down	A_23_P38537	up	A_32_P84369	down
A_24_P204727	up	A_23_P94103	down	A_23_P38677	up	A_33_P3215640	down
A_24_P212024	up	A_23_P94403	down	A_23_P387471	up	A_33_P3222203	down
A_24_P239076	up	A_23_P98580	down	A_23_P393034	up	A_33_P3227788	down
A_24_P24371	up	A_24_P146683	down	A_23_P398566	up	A_33_P3243502	down
A_24_P274270	up	A_24_P161036	down	A_23_P40295	up	A_33_P3253975	down
A_24_P280274	up	A_24_P168925	down	A_23_P406616	up	A_33_P3257891	down
A_24_P28722	up	A_24_P207828	down	A_23_P414273	up	A_33_P3262510	down
A_24_P299474	up	A_24_P350397	down	A_23_P43255	up	A_33_P3278856	down
A_24_P303091	up	A_24_P376760	down	A_23_P44195	up	A_33_P3293336	down
A_24_P353638	up	A_24_P51322	down	A_23_P4494	up	A_33_P3295348	down
A_24_P358321	up	A_32_P131640	down	A_23_P48676	up	A_33_P3301871	down
A_24_P367432	up	A_32_P229618	down	A_23_P49155	up	A_33_P3330404	down
A_24_P510357	up	A_32_P234518	down	A_23_P500381	up	A_33_P3336617	down
A_24_P626951	up	A_32_P387648	down	A_23_P50108	up	A_33_P3336622	down
A_24_P813550	up	A_32_P84369	down	A_23_P59950	up	A_33_P3339531	down
A_32_P101031	up	A_33_P3213797	down	A_23_P62890	up	A_33_P3360341	down
A_32_P157927	up	A_33_P3215640	down	A_23_P63390	up	A_33_P3381255	down
A_32_P44394	up	A_33_P3246175	down	A_23_P65240	up	A_33_P3381338	down
A_32_P722809	up	A_33_P3252781	down	A_23_P6535	up	A_33_P3386671	down
A_32_P9543	up	A_33_P3258801	down	A_23_P67847	up	A_33_P3400578	down
A_33_P3220911	up	A_33_P3261328	down	A_23_P69109	up	A_33_P3403018	down
A_33_P3226154	up	A_33_P3270826	down	A_23_P7144	up	A_33_P3666884	down
A_33_P3231447	up	A_33_P3280531	down	A_23_P73589	up	A_33_P3683362	down
A_33_P3235876	up	A_33_P3285456	down	A_23_P74001	up
A_33_P3246418	up	A_33_P3294277	down	A_23_P74290	up
A_33_P3251205	up	A_33_P3295348	down	A_23_P77493	up
A_33_P3251412	up	A_33_P3297080	down	A_23_P819	up
A_33_P3263319	up	A_33_P3301871	down	A_23_P97141	up
A_33_P3279861	up	A_33_P3302185	down	A_23_P99891	up
A_33_P3281191	up	A_33_P3307965	down	A_24_P107941	up
A_33_P3281435	up	A_33_P3312686	down	A_24_P117410	up
A_33_P3281444	up	A_33_P3315263	down	A_24_P122921	up
A_33_P3283611	up	A_33_P3315288	down	A_24_P153840	up
A_33_P3287610	up	A_33_P3330404	down	A_24_P213924	up
A_33_P3289845	up	A_33_P3348224	down	A_24_P236799	up
A_33_P3292886	up	A_33_P3351175	down	A_24_P246173	up
A_33_P3301075	up	A_33_P3356816	down	A_24_P273143	up
A_33_P3304707	up	A_33_P3356821	down	A_24_P274270	up
A_33_P3316273	up	A_33_P3359017	down	A_24_P280274	up
A_33_P3326025	up	A_33_P3359183	down	A_24_P295010	up
A_33_P3330264	up	A_33_P3361636	down	A_24_P299474	up
A_33_P3331193	up	A_33_P3363620	down	A_24_P336417	up
A_33_P3336822	up	A_33_P3365072	down	A_24_P340066	up
A_33_P3337609	up	A_33_P3373273	down	A_24_P353638	up
A_33_P3338121	up	A_33_P3381255	down	A_24_P416131	up
A_33_P3343175	up	A_33_P3381338	down	A_24_P56388	up
A_33_P3351180	up	A_33_P3382999	down	A_24_P71244	up
A_33_P3354607	up	A_33_P3383004	down	A_24_P98086	up
A_33_P3364959	up	A_33_P3386671	down	A_24_P98109	up
A_33_P3374678	up	A_33_P3399980	down	A_32_P101031	up
A_33_P3376249	up	A_33_P3400763	down	A_32_P1173	up
A_33_P3376821	up	A_33_P3403018	down	A_32_P120895	up
A_33_P3379039	up	A_33_P3490572	down	A_32_P121085	up
A_33_P3380992	up	A_33_P3559060	down	A_32_P140898	up
A_33_P3385785	up	A_33_P3666884	down	A_32_P166693	up
A_33_P3391895	up			A_32_P181077	up
A_33_P3395675	up			A_32_P19840	up
A_33_P3401826	up			A_32_P232559	up
A_33_P3419808	up			A_32_P44394	up
A_33_P3422298	up			A_32_P62863	up
A_33_P3424489	up			A_33_P3209476	up
A_33_P3424591	up			A_33_P3226810	up
A_33_P3424612	up			A_33_P3231447	up
A_33_P3424754	up			A_33_P3235217	up
A_33_P3714341	up			A_33_P3243857	up
A_33_P3768930	up			A_33_P3245218	up
				A_33_P3246418	up
				A_33_P3251430	up
				A_33_P3259393	up
				A_33_P3269678	up
				A_33_P3275948	up
				A_33_P3281191	up
				A_33_P3306146	up
				A_33_P3312509	up
				A_33_P3316273	up
				A_33_P3318581	up
				A_33_P3326025	up
				A_33_P3333826	up
				A_33_P3338121	up
				A_33_P3339212	up
				A_33_P3354607	up
				A_33_P3369034	up
				A_33_P3370404	up
				A_33_P3371718	up
				A_33_P3373364	up
				A_33_P3374678	up
				A_33_P3376249	up
				A_33_P3377364	up
				A_33_P3385785	up
				A_33_P3398912	up
				A_33_P3400374	up
				A_33_P3411075	up
