# Supplementary material for: Transcriptomic Study on Human Skin Samples: Identification of Two Subclasses of Actinic Keratoses
Source: Int J Mol Sci. 2023 Mar 21;24(6):5937. doi: 10.3390/ijms24065937 (PMC10058209; doi:10.3390/ijms24065937)
Supplement: Supplementary file 1 [file ijms-24-05937-s001.zip › Table S3.xlsx]

## Sheet: Table S3
Table S3. Correlation of histological classification and transcriptomic classification. Two DEGs lists were used based on GeneSpring or LIMMA methods. Green color corresponds to low distance and red color to high distance. Grey color corresponds to no correlation between histological and transcriptomic classifications. NL, non lesion; L, lesion; PL, peri-lesion.
	Test sample class based on histological analyses		Test sample class based on GeneSpring DEGs			Test sample class based on LIMMA DEGs
Patient inclusion number	NL	L	DistToNL	DistToL	Classification	DistToNL	DistToL	Classification
6	006_B_PL		0.824096	25.3026	NL	4.35273	21.2119	NL
17		017_A_L	14.3886	11.3947	L	11.1121	10.6236	L
18=26=45	018_B_PL		4.58193	27.5414	NL	8.03971	23.3099	NL
		018_B_L_3	25.3237	8.47431	L	25.0513	9.6053	L
	026_A_NL		22.416	3.94393	L	21.491	2.46875	L
	026_C_PL		1.76399	23.097	NL	4.14149	20.094	NL
	045_J_NL		3.26779	28.0115	NL	3.81117	23.0855	NL
28	028_C'_PL		7.28821	21.9169	NL	7.22609	20.2531	NL
48	048_F_NL		2.26205	23.7524	NL	1.78509	21.0042	NL
75		075_U_L_2	13.4303	12.6499	L	10.1998	11.9739	NL
82	082_al_NL		4.29128	28.7139	NL	5.33186	24.2685	NL
90	090_A_NL		8.36175	32.1404	NL	6.83019	23.827	NL
91	091_J_NL		3.32099	27.9479	NL	5.10503	26.3429	NL
		091_A_L	14.9432	9.80748	L	12.5796	9.46443	L
115	115_F_NL		2.51501	22.2391	NL	2.57464	23.08	NL
119	119_C_NL		3.27867	22.1832	NL	3.70165	20.3789	NL
122	122_A_NL		2.39655	23.3036	NL	2.07353	22.2951	NL
123		123_L_L	26.0964	2.59009	L	25.8376	12.1302	L
125		125_C'_L	29.2528	4.65392	L	26.712	6.37784	L
