# Supplementary material for: Transcriptomic Study on Human Skin Samples: Identification of Two Subclasses of Actinic Keratoses
Source: Int J Mol Sci. 2023 Mar 21;24(6):5937. doi: 10.3390/ijms24065937 (PMC10058209; doi:10.3390/ijms24065937)
Supplement: Supplementary file 1 [file ijms-24-05937-s001.zip › Table S4.xlsx]

## Sheet: Table S4
Table S4. List of DEGs (L vs NL; p<0.05; |FC|>2) were assigned to 239 unique gene symbols obtained with GeneSpring software pipeline. FC = Fold Change
Upregulated genes		Downregulated genes
GeneSymbol	FC	GeneSymbol	FC
ACOT9	2.47103	ACAD9	-2.04
ADAM10	2.55	ACAT1	-2.18
ADAM19	3.03	ALDH3A2	-3.54
ADAMTS4	8.47	ANKRD35	-4.61
ADAMTSL2	2.48	ANO9	-3.27
AGRN	2.44	AR	-7.39
AIM2	18.92	ARHGEF26	-4.10669
BCAR1	2.11838	ATP6V1C2	-2.75915
BCL2L11	2.35	BAIAP2	-3.10843
BNC1	4.02	BTBD16	-9.87251
CCDC109B	2.7147	C6orf25	-3.80508
CCDC71L	3.41706	CA13	-3.86389
CCDC88C	2.23279	CDHR1	-4.4598
CCL3	10.3265	CEBPA-AS1	-2.77067
CCL4L2	7.44037	CFD	-9.37823
CCL5	8.68765	CHADL	-3.74887
CCM2	2.60383	CHP2	-11.1662
CDC25B	2.95262	CLEC2A	-19.5118
CDH3	5.11069	CNP	-4.05801
CDYL2	2.64572	CNTFR-AS1	-4.40423
CEP55	3.27124	CRY2	-2.07128
CLIC4	3.59035	CTDSPL	-2.02614
COL4A1	4.57102	CTNNBIP1	-2.21895
COL4A2	4.26851	CYP4B1	-21.4446
COTL1	3.14954	CYP4F8	-8.89329
CTPS1	2.77657	D2HGDH	-2.21224
CXCL1	14.9948	DCT	-12.756
DOCK8	2.41883	DLG2	-11.9188
DOK3	2.71517	DPT	-9.18076
DSC2	9.85003	ELL3	-2.95321
EIF2AK2	2.69698	EPHB6	-3.97548
ELF4	2.42889	EPHX2	-3.66783
FAM49B	2.37729	FAM153C	-9.11588
FAM83A	4.13668	FAM180B	-10.4308
FBLIM1	4.54827	FAXDC2	-7.65034
FCGR1B	10.1561	FGFR2	-2.35979
FGD3	2.33271	FLJ37035	-3.338
FOXN2	2.01567	GAN	-3.1742
FSCN1	3.16138	GATA3	-4.12185
GALNT14	3.77846	GATM	-4.19731
GBP1	5.51241	GFRA1	-3.1022
GBP3	3.90141	GPT	-19.3971
GBP5	8.23857	GSTA3	-7.86443
GJB2	4.54932	GSTM5	-5.10612
GJB6	4.02692	HDAC5	-2.56437
GNA12	2.47574	HLF	-5.29622
GZMB	11.0086	HSD11B1	-25.6652
HAPLN3	3.23959	IL11RA	-3.99999
HAS3	5.69601	KIAA1467	-4.57061
HDAC1	2.06114	KLK1	-9.14813
HEG1	2.46351	LCE5A	-19.589
HELZ2	2.76764	LINC01315	-3.70336
HIF1A	3.20514	LINC01563	-2.53316
HN1	2.42891	LIPK	-6.69078
HS3ST1	3.58559	lnc-NAA35-1	-4.42031
HTR7	2.66827	lnc-RNF125-2	-2.58019
ICAM1	3.69182	LOC100507554	-4.57102
IL4R	2.42286	LOC101927164	-10.4887
INHBA	7.67513	LOC101928948	-2.97823
ISG15	8.8644	LOC729732	-2.45672
ISG20	6.06649	LONRF1	-4.08312
ITGA6	5.31334	LRP4	-4.0862
ITGB4	2.47846	MAPT	-5.84824
KANK3	5.12485	MSMB	-21.6007
KLHDC7B	15.1239	NEBL	-2.94008
KRT16	10.6865	OXER1	-2.17787
KRT6C	9.54238	PANK1	-4.38329
LAMB3	5.83164	PI16	-60.4553
LAMC2	9.27978	PNPLA7	-4.69876
LAMP5	8.2324	POF1B	-4.0721
LIMA1	2.43395	POU2F3	-4.81346
LINC00152	4.18279	QPCT	-2.84092
lnc-EPHA1-1	2.90034	RORC	-5.30925
lnc-FAM168A-1	4.71964	RSPH1	-3.06339
LOC100507420	4.51809	SAPCD1	-3.23344
LOXL2	5.31167	SHMT1	-2.43159
LYPD1	13.0121	SMAD5-AS1	-5.23527
LYSMD2	2.1346	SNX21	-2.68418
MB21D1	4.72083	STAR	-2.70839
MDFI	4.51301	STXBP6	-5.57745
MESDC1	2.04877	SUSD2	-8.22822
MICB	4.21006	SYNGR1	-3.1969
MIR4435-1HG	2.97192	TMEM116	-2.87432
MMP1	120.078	TNNC2	-3.5449
MMP3	128.641	TNXB	-5.42883
MSI2	2.63449	ZBTB16	-9.07
MSN	2.54974	ZC2HC1A	-2.79
MYO1B	3.79396
MYO9B	2.06635
NABP1	2.32888
NDC80	2.45629
NETO2	3.4076
NID1	5.08724
NMI	2.16698
NR4A3	4.75039
NRIP1	3.00066
OASL	16.2513
PANX1	2.28762
PIK3CD	4.05889
PLAU	4.06788
PLAUR	4.83821
PLEKHG2	2.60183
PLOD2	2.69006
PLSCR1	2.88786
PML	2.05624
PNP	2.75302
PRKCQ-AS1	5.2728
PTHLH	18.0974
PYGL	2.49391
RAB31	3.7388
RGS1	4.48976
RRBP1	2.08659
S100A12	13.2357
S100A2	4.61665
S100A7A	26.6194
SAT1	4.03072
SCHIP1	2.75221
SERPINA1	4.4725
SERPINB1	5.65664
SERPINB9	3.29867
SH2D2A	3.32969
SHC1	2.06477
SLAMF7	4.73457
SLC16A3	7.05166
SLC20A1	3.08213
SLC2A6	3.35585
SLC39A14	2.64946
SLMO1	2.00973
SMIM3	4.54309
SNX10	3.59166
STARD3NL	2.18731
STAT1	4.47896
STX1A	3.49439
SULF2	2.8074
TACC3	2.17842
TBX2	2.67342
TENM2	4.51874
TES	2.45422
TLDC1	2.76632
TMEM132A	6.44461
TMEM184B	2.09693
TMPRSS11D	21.9959
TNC	10.2259
TNFRSF21	4.42692
TNFSF10	2.69048
TPM4	2.25025
TRIP13	2.71287
TUBB3	8.11014
UBE2Q2	2.07471
UPP1	10.2537
USB1	2.23
XPR1	3.25
