# Supplementary material for: Transcriptomic Study on Human Skin Samples: Identification of Two Subclasses of Actinic Keratoses
Source: Int J Mol Sci. 2023 Mar 21;24(6):5937. doi: 10.3390/ijms24065937 (PMC10058209; doi:10.3390/ijms24065937)
Supplement: Supplementary file 1 [file ijms-24-05937-s001.zip › Table S5.xlsx]

## Sheet: Table S5
Table S5: Top pathway enrichment in L vs NL
		Top pathway enrichment (FDR<0.01)
Regulation	Gene number	Enrichment FDR	Fold Enrichment	Pathway	Genes
up-regulated	152	6.41214e-06	15.6997	ECM-receptor interaction	TNC, LAMC2, ITGA6, ITGB4, COL4A2, COL4A1, AGRN, LAMB3
		6.41214e-06	6.78266	Human papillomavirus infection	TNC, EIF2AK2, LAMC2, ITGA6, STAT1, HDAC1, ITGB4, COL4A2, OASL, PIK3CD, COL4A1, ISG15, LAMB3
		9.57886e-05	7.77136	Focal adhesion	TNC, LAMC2, ITGA6, ITGB4, COL4A2, SHC1, PIK3CD, COL4A1, LAMB3
		9.57886e-05	11.8518	Amoebiasis	LAMC2, COL4A2, CXCL1, SERPINB9, PIK3CD, COL4A1, LAMB3
		9.57886e-05	4.56181	Pathways in cancer	LAMC2, IL4R, ITGA6, HIF1A, STAT1, HDAC1, COL4A2, PML, GNA12, BCL2L11, PIK3CD, COL4A1, MMP1, LAMB3
		0.000141409	8.58122	MicroRNAs in cancer	TNC, FSCN1, CDC25B, HDAC1, PLAU, BCL2L11, SHC1, PIK3CD
		0.000423778	11.2628	Small cell lung cancer	LAMC2, ITGA6, COL4A2, PIK3CD, COL4A1, LAMB3
		0.000974749	4.87845	PI3K-Akt signaling pathway	TNC, LAMC2, IL4R, ITGA6, ITGB4, COL4A2, BCL2L11, PIK3CD, COL4A1, LAMB3
		0.00131055	7.06947	Influenza A	EIF2AK2, ICAM1, STAT1, TNFSF10, PML, TMPRSS11D, PIK3CD
		0.00162817	6.71599	NOD-like receptor signaling pathway	PANX1, STAT1, GBP3, GBP1, GBP5, AIM2, CXCL1
		0.00302636	5.98455	Epstein-Barr virus infection	EIF2AK2, ICAM1, STAT1, HDAC1, BCL2L11, PIK3CD, ISG15
		0.0045333	8.63485	AGE-RAGE signaling pathway in diabetic complications	ICAM1, STAT1, COL4A2, PIK3CD, COL4A1
		0.01126	6.64219	Natural killer cell mediated cytotoxicity	ICAM1, GZMB, TNFSF10, SHC1, PIK3CD
		0.01126	6.69368	Relaxin signaling pathway	COL4A2, SHC1, PIK3CD, COL4A1, MMP1
		0.01126	5.34114	Kaposi sarcoma-associated herpesvirus infection	EIF2AK2, ICAM1, HIF1A, STAT1, CXCL1, PIK3CD
		0.01126	5.39678	Transcriptional misregulation in cancer	GZMB, HDAC1, NR4A3, PLAU, PML, MMP3
		0.0171388	4.84197	Lipid and atherosclerosis	ICAM1, TNFSF10, MMP3, CXCL1, PIK3CD, MMP1
		0.0173687	4.77503	Regulation of actin cytoskeleton	ITGA6, FGD3, ITGB4, GNA12, MSN, PIK3CD
		0.0195906	7.42783	IL-17 signaling pathway	MMP3, CXCL1, S100A7A, MMP1
		0.0195906	7.50856	Rheumatoid arthritis	ICAM1, MMP3, CXCL1, MMP1
		0.0208215	4.4663	Coronavirus disease	EIF2AK2, STAT1, MMP3, PIK3CD, ISG15, MMP1
		0.0325914	9.25162	Pyrimidine metabolism	CTPS1, UPP1, PNP
		0.0325914	6.16775	TNF signaling pathway	ICAM1, MMP3, CXCL1, PIK3CD
		0.0325914	6.16775	Toxoplasmosis	LAMC2, ITGA6, STAT1, LAMB3
		0.0402844	5.70899	Thyroid hormone signaling pathway	HIF1A, STAT1, HDAC1, PIK3CD
		0.0464366	4.27468	Proteoglycans in cancer	PLAUR, HIF1A, PLAU, MSN, PIK3CD
down-regulated	87	0.0342747	14.9058	Metabolism of xenobiotics by cytochrome P450	HSD11B1, GSTM5, GSTA3
		0.0342747	2.88941	Metabolic pathways	ALDH3A2, ACAT1, DCT, HSD11B1, EPHX2, GSTM5, ATP6V1C2, GPT, GATM, GSTA3, CA13, CYP4F8
		0.0342747	16.2211	Chemical carcinogenesis	HSD11B1, GSTM5, GSTA3
