# Supplementary material for: Transcriptomic Study on Human Skin Samples: Identification of Two Subclasses of Actinic Keratoses
Source: Int J Mol Sci. 2023 Mar 21;24(6):5937. doi: 10.3390/ijms24065937 (PMC10058209; doi:10.3390/ijms24065937)
Supplement: Supplementary file 1 [file ijms-24-05937-s001.zip › Table S6.xlsx]

## Sheet: Table S6
Table S6: Top pathway enrichment in AK_L vs AK_NL
		Top pathway enrichment (FDR<0.01)
Regulation	Gene number	Enrichment FDR	Fold Enrichment	Pathway	Genes
up-regulated	103	4.7283e-07	21.5489	IL-17 signaling pathway	CXCL2, MMP9, TNFAIP3, IL1B, S100A9, CXCL1, S100A7A, MMP1
		4.94433e-07	19.6475	Amoebiasis	SERPINB3, LAMC2, CXCL2, IL1B, CXCL1, COL4A1, LAMB3, SERPINB4
		6.18275e-05	17.0799	ECM-receptor interaction	TNC, LAMC2, ITGA6, COL6A3, COL4A1, LAMB3
		8.82369e-05	7.66854	Cytokine-cytokine receptor interaction	TNFRSF12A, CXCL2, IL1B, CCR7, IL36G, ACKR3, TNFRSF21, CXCL1, IL7R
		0.000151686	13.4199	TNF signaling pathway	CXCL2, MMP9, TNFAIP3, IL1B, CXCL1, SOCS3
		0.000338893	8.76769	Focal adhesion	TNC, LAMC2, ITGA6, VAV2, COL6A3, COL4A1, LAMB3
		0.00113496	12.0435	NF-kappa B signaling pathway	CXCL2, TNFAIP3, PLAU, IL1B, CXCL1
		0.00125093	5.66114	PI3K-Akt signaling pathway	TNC, LAMC2, ITGA6, JAK3, COL6A3, IL7R, COL4A1, LAMB3
		0.00125093	8.35018	NOD-like receptor signaling pathway	CXCL2, NAMPT, PANX1, TNFAIP3, IL1B, CXCL1
		0.00284714	7.02352	Lipid and atherosclerosis	CXCL2, MMP9, IL1B, VAV2, CXCL1, MMP1
		0.00550102	10.8915	Small cell lung cancer	LAMC2, ITGA6, COL4A1, LAMB3
		0.00550102	10.8915	Rheumatoid arthritis	CXCL2, IL1B, CXCL1, MMP1
		0.00669742	10.1214	Viral protein interaction with cytokine and cytokine receptor	CXCL2, CCR7, ACKR3, CXCL1
		0.0094491	6.55774	Chemokine signaling pathway	CXCL2, JAK3, CCR7, VAV2, CXCL1
		0.0110172	3.78122	Pathways in cancer	LAMC2, ITGA6, MMP9, JAK3, IL7R, COL4A1, MMP1, LAMB3
		0.0125181	13.1845	Legionellosis	CXCL2, IL1B, CXCL1
		0.0162258	4.54089	Human papillomavirus infection	TNC, LAMC2, ITGA6, COL6A3, COL4A1, LAMB3
		0.0217849	6.72498	Cell adhesion molecules	VCAN, CDH3, ITGA6, NLGN4X
		0.0479365	7.59108	Hematopoietic cell lineage	ITGA6, IL1B, IL7R
		0.0479365	5.21886	Transcriptional misregulation in cancer	GZMB, MMP9, PLAU, IGFBP3
down-regulated	213	No significant pathway
