# Supplementary material for: Transcriptomic Study on Human Skin Samples: Identification of Two Subclasses of Actinic Keratoses
Source: Int J Mol Sci. 2023 Mar 21;24(6):5937. doi: 10.3390/ijms24065937 (PMC10058209; doi:10.3390/ijms24065937)
Supplement: Supplementary file 1 [file ijms-24-05937-s001.zip › Table S7.xlsx]

## Sheet: Table S5
Table S7. List of DEGs (KA_L vs KA_NL; p<0.05; |FC|>2) were assigned to 316 unique gene symbols obtained with GeneSpring software pipeline. FC = Fold Change. Red: genes differently expressed in L vs NL (p<0.05; |FC|>2)
Upregulated genes		Downregulated genes
GeneSymbol	FC	GeneSymbol	FC
ACKR3	2.30127	AADACL2	-3.28664
ADAM19	2.04822	ADRA2C	-2.35255
ADAM8	2.12565	ALDH3A2	-2.57505
ADAMTS4	5.70947	ANG	-2.49492
ANXA1	2.48785	ANKRD20A9P	-2.17374
BNC1	2.32207	ANKRD35	-2.8133
CCDC71L	2.02964	ANXA9	-3.25067
CCR7	3.76612	APOD	-4.29942
CDH3	2.6514	ARHGEF26	-2.01633
CGAS	2.31142	ASPRV1	-2.3363
CHST2	2.77207	ATP6V0A4	-3.007
COL4A1	2.07997	AZGP1	-2.12633
COL6A3	2.12982	BLMH	-2.25263
CXCL1	8.42707	BTBD16	-4.05016
CXCL2	5.42332	C14orf132	-2.11111
CYTIP	2.17742	C1orf68	-2.48823
CYTOR	2.35022	CA13	-2.07612
DEFB103B	5.63378	CA6	-2.1971
DEFB4A	30.9133	CAB39L	-2.54215
DSC2	3.79002	CARD18	-2.39018
DSG3	2.11126	CCDC146	-2.39792
GJB2	2.34451	CCDC80	-2.11543
GJB6	2.30978	CD164L2	-2.03958
GPR183	2.46665	CES1	-3.22022
GPR68	2.16176	CFD	-3.1505
GZMB	3.19787	CFH	-3.20904
HAS3	4.01514	CFHR3	-2.5179
IGFBP3	2.25983	CGN	-2.37989
IL1B	4.96641	CGNL1	-3.0831
IL36G	4.30908	CHP2	-4.96307
IL4I1	2.79619	CHRDL1	-2.89481
IL7R	4.52238	CLEC3B	-2.4866
ISG20	2.20844	CNP	-2.43223
ITGA6	2.78222	CNTFR-AS1	-2.34812
JAK3	2.28324	CREB3L4	-3.35915
KANK3	3.45031	CSNK2A2	-2.18293
KRT14	2.14885	CXCL12	-2.21673
KRT16	3.84862	CYBRD1	-2.15745
KRT16P2	2.09264	CYP2J2	-3.36683
KRT17P1	2.83138	CYP3A5	-3.29901
KRT42P	3.27056	CYP3A7	-2.63884
KRT6B	2.46246	CYP4B1	-5.71056
KRT6C	3.53716	CYP4X1	-2.16729
KRT75	3.565	DAPL1	-2.77852
LAMB3	2.08317	DEGS1	-2.06732
LAMC2	3.7696	DMKN	-2.11833
LCE3E	2.93928	DPT	-3.46404
LILRB2	2.54315	ECM2	-2.44461
LILRB3	2.55934	ELF5	-2.62335
LOC102724156	4.21771	ELL3	-2.08206
LOXL2	2.33339	ELMOD1	-3.66332
MDFI	2.39547	EPCAM	-2.473
MEDAG	2.21962	EPHB6	-2.5283
MMP1	99.8777	EPHX2	-2.23332
MMP9	2.40464	EVADR	-2.60106
MYO1B	2.38435	FAM153CP	-2.53672
NAMPT	2.31812	FAM180B	-3.04135
NLGN4X	2.90438	FAM189A2	-3.44252
NRG1	2.33828	FAM71E1	-2.28539
ODC1	3.88479	FBLN1	-2.0807
PANX1	2.22553	FGFR3	-2.03031
PCDH7	2.22829	FLG	-4.96508
PDPN	2.48024	FLG2	-6.77919
PLAU	4.34783	FMO5	-3.06694
RGS1	2.53325	FOXO6	-2.08298
RHCG	4.6407	FRZB	-2.03754
S100A12	7.46308	GAN	-2.2305
S100A2	2.51371	GATA3	-2.22878
S100A7A	28.7115	GATM	-2.71487
S100A9	3.66635	GGCT	-2.00653
SEL1L3	2.09407	GJB4	-3.27606
SERPINA1	2.48273	GPC3	-2.09179
SERPINB1	3.86677	GPIHBP1	-3.38491
SERPINB3	3.42714	GSTA3	-4.43759
SERPINB4	3.07379	GSTM5	-3.40878
SH2D2A	2.14024	GULP1	-2.0163
SH2D5	2.96067	HAL	-2.08553
SLAMF7	2.60264	HBD	-3.43925
SLC16A3	2.76392	HLF	-2.88594
SLC20A1	2.14115	HOPX	-2.55542
SLC39A14	2.84867	HPGD	-2.31028
SLC7A11	2.17532	HSD11B2	-2.48642
SLC7A5	2.50099	HSPB2	-2.81141
SOCS3	2.54381	ID4	-2.72776
SPOCK2	2.16391	IDE	-2.06107
SPRR2A	3.15173	IGFL3	-2.37567
SPRR2B	3.74642	IL11RA	-2.16249
SPRR2C	2.564	IL18	-2.04218
SRGN	2.29987	IL20RB	-2.32264
STEAP4	2.17387	IL37	-4.54868
TNC	7.94395	INHBB	-2.29786
TNFAIP3	2.19981	INMT	-3.21159
TNFRSF12A	2.99816	IRX5	-2.02603
TNFRSF21	2.41878	ITGBL1	-2.56427
TRIP13	2.13538	KCNJ18	-2.1601
TUBB3	2.68035	KCNK5	-2.13907
TXNDC5	2.56151	KCNK7	-3.15397
UHRF1	2.10269	KIT	-2.01958
UPP1	3.59333	KLK1	-3.17681
VAV2	2.07701	KPRP	-2.03761
VCAN	2.17816	KRT1	-2.01111
ZC3H12A	2.15643	KRT13	-4.60833
ZNF337-AS1	3.11914	KRT15	-5.79624
		KRT18	-2.15276
		KRT19	-3.76802
		KRT2	-13.7317
		KRT23	-2.41929
		KRT77	-7.35393
		KRTAP19-1	-8.98408
		LCE1B	-3.66254
		LCE1C	-2.73108
		LCE1E	-2.36653
		LCE2B	-2.62016
		LCE2D	-2.04142
		LCE5A	-4.65094
		LCE6A	-2.7057
		LIN7B	-2.0181
		LINC00302	-2.07729
		LINC01315	-2.17329
		LINC01563	-2.06953
		LIPM	-2.15805
		lnc-NAA35-1	-2.17584
		LOC100130691	-2.2243
		LOC100505664	-3.2815
		LOC101927164	-5.71786
		LOC105372424	-2.81286
		LOC105377137	-2.19345
		LOC107986547	-2.08275
		LOR	-4.17187
		LY6G6C	-2.32644
		MAB21L4	-2.16043
		MAP2	-2.04164
		MED15	-5.14583
		MFAP4	-2.2404
		MGP	-3.11878
		MIR99AHG	-2.15082
		MITF	-2.41575
		MSMB	-9.78394
		MUCL1	-2.09008
		NDRG2	-2.08326
		NEBL	-2.12131
		NEDD4L	-2.18982
		NFE2	-3.12612
		NOSTRIN	-2.04219
		NUPR1	-2.01829
		PALM	-2.68014
		PDK3	-2.27143
		PDK4	-2.39558
		PLAC9	-2.76388
		PLEC	-2.58202
		PLSCR4	-2.01372
		PNPLA7	-2.11721
		POF1B	-2.61368
		PPP1R3C	-2.92429
		PRKAR2B	-2.25047
		PRODH	-3.30121
		PSORS1C2	-2.48134
		PTGER3	-2.02665
		PTGS1	-2.72498
		PTN	-2.10681
		PTPN21	-2.24747
		PYDC1	-2.1144
		QDPR	-2.26221
		RBP7	-2.08726
		RCAN2	-2.45773
		RECK	-2.24864
		RERG	-2.19448
		RHBG	-2.33715
		RUNX1T1	-2.17341
		SCCPDH	-2.07615
		SCEL	-3.11766
		SELENBP1	-2.22556
		SEMA3B	-2.32044
		SERPINA12	-5.93712
		SGCE	-2.0385
		SLC12A2	-2.35809
		SLC25A23	-2.01482
		SLC25A4	-2.0734
		SLC39A2	-2.27968
		SLC49A3	-2.01896
		SLC4A11	-2.16077
		SLITRK4	-2.51809
		SLURP1	-3.7982
		SMIM5	-2.06795
		SNHG5	-2.75149
		SNX21	-2.24272
		SOSTDC1	-3.57704
		SP5	-4.61374
		STAC2	-3.39423
		STMN2	-3.18304
		SUSD2	-2.47217
		SVEP1	-2.3119
		SYNGR1	-2.20605
		TCEA3	-2.18572
		TFAP2B	-3.20757
		TFF3	-2.28494
		THEM5	-3.63385
		TLE2	-2.62246
		TMEM116	-2.00144
		TNNC2	-2.70674
		TNNT1	-2.23851
		TTYH1	-2.35344
		WAKMAR2	-2.17973
		WFDC21P	-3.02528
		XG	-2.07504
		YTHDF3	-2.28596
		ZBTB16	-2.51748
		ZC3HAV1L	-2.33173
		ZDHHC11	-2.70337
		ZDHHC11B	-2.91149
		ZG16B	-2.93846
		ZNF204P	-2.05241
		ZNF577	-2.41689
