# Supplementary material for: Transcriptomic Study on Human Skin Samples: Identification of Two Subclasses of Actinic Keratoses
Source: Int J Mol Sci. 2023 Mar 21;24(6):5937. doi: 10.3390/ijms24065937 (PMC10058209; doi:10.3390/ijms24065937)
Supplement: Supplementary file 1 [file ijms-24-05937-s001.zip › Table S8.xlsx]

## Sheet: Table S8
Table S8. Code names of anatomic location of tissue samples
Letter	Location
A	Vertex
al	Leg anterior surface
B	Forehead
C	Temple
C'	Ear
F	Ckeek
J	Neck anterior surface
L	Shoulder
U	Hand dorsum
