# Supplementary material for: Transcriptomic Study on Human Skin Samples: Identification of Two Subclasses of Actinic Keratoses
Source: Int J Mol Sci. 2023 Mar 21;24(6):5937. doi: 10.3390/ijms24065937 (PMC10058209; doi:10.3390/ijms24065937)
Supplement: Supplementary file 1 [file ijms-24-05937-s001.zip › Table S9.xlsx]

## Sheet: Table S9
Table S9. Clinico-pathological characteristics of patient cohort. NL, non lesion; L, lesion, PL, prie-lesion ; AK, actinic keratosis. Each cross corresponds to 1 sample
Patient inclusion number	Gender	Age (years)	NL	L	PL	AK
1	F	84	x	x		x
6	M	80	x	x	x	x
16	M	75	x	x		x
17	M	84		x		x
18=26=45	M	86	xxxx	xxx	xx
28	M	91	x	x	x	x
29	M	86	x	x		x
35=41	M	82	x	xx		x
48	M	83	x			x
56	M	77	x	x		x
57	M	87	x	x
74	M	78	x	x
75	M	87	x	xx		x
77	M	79	x	x		xx
82	M	86	x			xxx
90	M	83	x			x
91	M	80	x	x
109	M	95	x	x		xx
110	M	94	x	xx
115	M	83	x			x
119	M	66	x			xx
122	M	64	x
123	M	89		x
125	M	88		x
